# Supplementary material for: Beyond the ORF: Paralog-specific regulation of RPS7/eS7 mRNAs via 3’-UTRs and promoter sequences
Source: PLoS One. 2025 May 30;20(5):e0324525. doi: 10.1371/journal.pone.0324525 (PMC12124516; doi:10.1371/journal.pone.0324525)
Supplement: S1 File — S1 Table. Yeast strains used in this study. S2 Table. Primers used to construct stains and plasmids. S3 Table. Plasmid used to construct strains. S4 Table. Primers used for RT-PCR. (XLSX) [file pone.0324525.s004.xlsx]

## Sheet: S1 Table
S1 Table. Yeast strains used in this study.
Strain Name		Genotype	Parental strain	Reference
BY418		MATα ade2∆::hisG his3∆200 leu2∆1 lys2∆202 met15∆0 trp1∆63 ura3-52		Brachmann, C. B. et al. 1998. Designer deletion strains derived from Saccharomyces cerevisiae S288C: A useful set of strains and plasmids for PCR-mediated gene disruption and other applications. Yeast 14: 115-132.
TYSC2148	tl(caa)∆int*	MATα ade2∆::hisG his3∆200 leu2∆1 lys2∆202 met15∆0 trp1∆63 ura3-52 tl(caa)c∆ tl(caa)d∆int tl(caa)k∆int tl(caa)m∆int rps7B 3'-UTR::loxP::CmR::hisG::loxP::tl(caa)n∆int tl(caa)a∆int tl(caa)l∆int tl(caa)g1∆int tl(caa)g2∆int tl(caa)g3∆int r+		Hayashi, S. et al. 2019. Impact of intron removal from tRNA genes on Saccharomyces cerevisiae. Nucleic Acids Res. 47: 5936-5949.
SHSC0313	rps7a∆	MATα ade2∆::hisG his3∆200 leu2∆1 lys2∆202 met15∆0 trp1∆63 ura3-52 rps7a∆::kanMX4	BY418	This study
SHSC0314	rps7b∆	MATα ade2∆::hisG his3∆200 leu2∆1 lys2∆202 met15∆0 trp1∆63 ura3-52 rps7b∆::kanMX4	BY418	This study
SHSC0322	rps7b_exon∆	MATα ade2∆::hisG his3∆200 leu2∆1 lys2∆202 met15∆0 trp1∆63 ura3-52 rps7b_exon∆::URA3	BY418	This study
SHSC0326	tl(caa)∆int* rps7b_exon∆	MATα ade2∆::hisG his3∆200 leu2∆1 lys2∆202 met15∆0 trp1∆63 ura3-52 tl(caa)c∆ tl(caa)d∆int tl(caa)k∆int tl(caa)m∆int rps7b_exon∆::URA3::rps7b 3'-UTR::loxP::CmR::hisG::loxP::tl(caa)n∆int tl(caa)a∆int tl(caa)l∆int tl(caa)g1∆int tl(caa)g2∆int tl(caa)g3∆int r+	TYSC2148	This study
SHSC0353	WT RPS7B-FLAG	MATα ade2∆::hisG his3∆200 leu2∆1 lys2∆202 met15∆0 trp1∆63 ura3-52 RPS7B::RPS7B-3×FLAG	SHSC0322	This study
SHSC0453	tl(caa)∆int* RPS7B-FLAG	MATα ade2∆::hisG his3∆200 leu2∆1 lys2∆202 met15∆0 trp1∆63 ura3-52 tl(caa)c∆ tl(caa)d∆int tl(caa)k∆int tl(caa)m∆int rps7b 3'-UTR::loxP::CmR::hisG::loxP::tl(caa)n∆int tl(caa)a∆int tl(caa)l∆int tl(caa)g1∆int tl(caa)g2∆int tl(caa)g3∆int RPS7B::RPS7B-3×FLAG r+	SHSC0326	This study
SHSC0370	WT RPS7A-HA::CgHIS3	MATα ade2∆::hisG his3∆200 leu2∆1 lys2∆202 met15∆0 trp1∆63 ura3-52 RPS7A::RPS7A-3×HA::ADH1term::CgHIS3	BY418	This study
SHSC0372	tl(caa)∆int* RPS7A-HA::CgHIS3	MATα ade2∆::hisG his3∆200 leu2∆1 lys2∆202 met15∆0 trp1∆63 ura3-52 tl(caa)c∆ tl(caa)d∆int tl(caa)k∆int tl(caa)m∆int rps7b 3'-UTR::loxP::CmR::hisG::loxP::tl(caa)n∆int tl(caa)a∆int tl(caa)l∆int tl(caa)g1∆int tl(caa)g2∆int tl(caa)g3∆int RPS7A::RPS7A-3×HA::ADH1term::CgHIS3 r+	TYSC2148	This study
SHSC0378	upf1∆ RPS7A-HA::CgHIS3	MATα ade2∆::hisG his3∆200 leu2∆1 lys2∆202 met15∆0 trp1∆63 ura3-52 RPS7A::RPS7A-3×HA::ADH1term::CgHIS3 upf1∆::LEU2	SHSC0370	This study
SHSC0380	tl(caa)∆int* upf1∆ RPS7A-HA::CgHIS3	MATα ade2∆::hisG his3∆200 leu2∆1 lys2∆202 met15∆0 trp1∆63 ura3-52 tl(caa)c∆ tl(caa)d∆int tl(caa)k∆int tl(caa)m∆int rps7b 3'-UTR::loxP::CmR::hisG::loxP::tl(caa)n∆int tl(caa)a∆int tl(caa)l∆int tl(caa)g1∆int tl(caa)g2∆int tl(caa)g3∆int RPS7A::RPS7A-3×HA::ADH1term::CgHIS3 upf1∆::LEU2 r+	SHSC0372	This study
SHSC0384	upf1∆	MATα ade2∆::hisG his3∆200 leu2∆1 lys2∆202 met15∆0 trp1∆63 ura3-52 upf1∆::LEU2	BY418	This study
SHSC0386	tl(caa)∆int* upf1∆	MATα ade2∆::hisG his3∆200 leu2∆1 lys2∆202 met15∆0 trp1∆63 ura3-52 tl(caa)c∆ tl(caa)d∆int tl(caa)k∆int tl(caa)m∆int rps7b 3'-UTR::loxP::CmR::hisG::loxP::tl(caa)n∆int tl(caa)a∆int tl(caa)l∆int tl(caa)g1∆int tl(caa)g2∆int tl(caa)g3∆int upf1∆::LEU2 r+	TYSC2148	This study
SHSC0388	rps7b-101	MATα ade2∆::hisG his3∆200 leu2∆1 lys2∆202 met15∆0 trp1∆63 ura3-52 rps7b 3'-UTR::CgHIS3::tL(CAA)N	BY418	This study
SHSC0390	rps7b-102	MATα ade2∆::hisG his3∆200 leu2∆1 lys2∆202 met15∆0 trp1∆63 ura3-52 rps7b 3'-UTR::loxP::CmR::hisG::loxP::tL(CAA)N	BY418	This study
SHSC0400	rps7b-102 upf1∆	MATα ade2∆::hisG his3∆200 leu2∆1 lys2∆202 met15∆0 trp1∆63 ura3-52 rps7b 3'-UTR::loxP::CmR::hisG::loxP::tL(CAA)N upf1∆::LEU2	SHSC0390	This study
SHSC0402	rps7b-101 upf1∆	MATα ade2∆::hisG his3∆200 leu2∆1 lys2∆202 met15∆0 trp1∆63 ura3-52 rps7b 3'-UTR::CgHIS3::tL(CAA)N upf1∆::LEU2	SHSC0388	This study
SHSC0445	rps7b-102 RPS7A-HA::CgHIS3	MATα ade2∆::hisG his3∆200 leu2∆1 lys2∆202 met15∆0 trp1∆63 ura3-52 rps7b 3'-UTR::loxP::CmR::hisG::loxP::tL(CAA)N RPS7A::RPS7A-3×HA::ADH1term::CgHIS3	SHSC0390	This study
SHSC0447	rps7b-102 upf1Δ RPS7A-HA::CgHIS3	MATα ade2∆::hisG his3∆200 leu2∆1 lys2∆202 met15∆0 trp1∆63 ura3-52 rps7b 3'-UTR::loxP::CmR::hisG::loxP::tL(CAA)N upf1∆::LEU2 RPS7A::RPS7A-3×HA::ADH1term::CgHIS3	SHSC0400	This study
SHSC0451	rps7a∆ RPS7B-FLAG	MATα ade2∆::hisG his3∆200 leu2∆1 lys2∆202 met15∆0 trp1∆63 ura3-52 rps7a∆::kanMX4 RPS7B::RPS7B-3×FLAG	SHSC0353	This study
SHSC0568	BY418+pSHSC045	MATα ade2∆::hisG his3∆200 leu2∆1 lys2∆202 met15∆0 trp1∆63 ura3-52/pSHSC045	BY418	This study
SHSC0569	BY418+pSHSC046	MATα ade2∆::hisG his3∆200 leu2∆1 lys2∆202 met15∆0 trp1∆63 ura3-52/pSHSC046	BY418	This study
SHSC0570	BY418+pSHSC047	MATα ade2∆::hisG his3∆200 leu2∆1 lys2∆202 met15∆0 trp1∆63 ura3-52/pSHSC047	BY418	This study
SHSC0571	rps7aΔ+pSHSC045	MATα ade2∆::hisG his3∆200 leu2∆1 lys2∆202 met15∆0 trp1∆63 ura3-52 rps7aΔ::kanMX4/pSHSC045	SHSC0313	This study
SHSC0572	rps7aΔ+pSHSC046	MATα ade2∆::hisG his3∆200 leu2∆1 lys2∆202 met15∆0 trp1∆63 ura3-52 rps7aΔ::kanMX4/pSHSC046	SHSC0313	This study
SHSC0573	rps7aΔ+pSHSC047	MATα ade2∆::hisG his3∆200 leu2∆1 lys2∆202 met15∆0 trp1∆63 ura3-52 rps7aΔ::kanMX4/pSHSC047	SHSC0313	This study
SHSC0574	rps7bΔ+pSHSC045	MATα ade2∆::hisG his3∆200 leu2∆1 lys2∆202 met15∆0 trp1∆63 ura3-52 rps7bΔ::kanMX4/pSHSC045	SHSC0314	This study
SHSC0575	rps7bΔ+pSHSC046	MATα ade2∆::hisG his3∆200 leu2∆1 lys2∆202 met15∆0 trp1∆63 ura3-52 rps7bΔ::kanMX4/pSHSC046	SHSC0314	This study
SHSC0576	rps7bΔ+pSHSC047	MATα ade2∆::hisG his3∆200 leu2∆1 lys2∆202 met15∆0 trp1∆63 ura3-52 rps7bΔ::kanMX4/pSHSC047	SHSC0314	This study
SHSC0606	BY418+pSHSC050	MATα ade2∆::hisG his3∆200 leu2∆1 lys2∆202 met15∆0 trp1∆63 ura3-52/pSHSC050	BY418	This study
SHSC0607	BY418+pSHSC052	MATα ade2∆::hisG his3∆200 leu2∆1 lys2∆202 met15∆0 trp1∆63 ura3-52/pSHSC052	BY418	This study
SHSC0609	rps7aΔ+pSHSC050	MATα ade2∆::hisG his3∆200 leu2∆1 lys2∆202 met15∆0 trp1∆63 ura3-52 rps7aΔ::kanMX4/pSHSC050	SHSC0313	This study
SHSC0610	rps7aΔ+pSHSC052	MATα ade2∆::hisG his3∆200 leu2∆1 lys2∆202 met15∆0 trp1∆63 ura3-52 rps7aΔ::kanMX4/pSHSC052	SHSC0313	This study
SHSC0612	rps7bΔ+pSHSC050	MATα ade2∆::hisG his3∆200 leu2∆1 lys2∆202 met15∆0 trp1∆63 ura3-52 rps7bΔ::kanMX4/pSHSC050	SHSC0314	This study
SHSC0613	rps7bΔ+pSHSC052	MATα ade2∆::hisG his3∆200 leu2∆1 lys2∆202 met15∆0 trp1∆63 ura3-52 rps7bΔ::kanMX4/pSHSC052	SHSC0314	This study
SHSC0690	BY418+pSHSC056	MATα ade2∆::hisG his3∆200 leu2∆1 lys2∆202 met15∆0 trp1∆63 ura3-52 /pSHSC056	BY418	This study
SHSC0691	BY418+pSHSC057	MATα ade2∆::hisG his3∆200 leu2∆1 lys2∆202 met15∆0 trp1∆63 ura3-52 /pSHSC057	BY418	This study
SHSC0694	rps7aΔ+pSHSC056	MATα ade2∆::hisG his3∆200 leu2∆1 lys2∆202 met15∆0 trp1∆63 ura3-52 rps7aΔ::kanMX4/pSHSC056	SHSC0313	This study
SHSC0695	rps7aΔ+pSHSC057	MATα ade2∆::hisG his3∆200 leu2∆1 lys2∆202 met15∆0 trp1∆63 ura3-52 rps7aΔ::kanMX4/pSHSC057	SHSC0313	This study
SHSC0698	rps7bΔ+pSHSC056	MATα ade2∆::hisG his3∆200 leu2∆1 lys2∆202 met15∆0 trp1∆63 ura3-52 rps7bΔ::kanMX4/pSHSC056	SHSC0314	This study
SHSC0699	rps7bΔ+pSHSC057	MATα ade2∆::hisG his3∆200 leu2∆1 lys2∆202 met15∆0 trp1∆63 ura3-52 rps7bΔ::kanMX4/pSHSC057	SHSC0314	This study
SHSC0633	fhl1∆	MATα ade2∆::hisG his3∆200 leu2∆1 lys2∆202 met15∆0 trp1∆63 ura3-52 fhl1∆::CgHIS3	BY418	This study
SHSC0635	fhl1∆+pSHSC046	MATα ade2∆::hisG his3∆200 leu2∆1 lys2∆202 met15∆0 trp1∆63 ura3-52 fhl1∆::CgHIS3/pSHSC046	SHSC0633	This study
SHSC0636	fhl1∆+pSHSC047	MATα ade2∆::hisG his3∆200 leu2∆1 lys2∆202 met15∆0 trp1∆63 ura3-52 fhl1∆::CgHIS3/pSHSC047	SHSC0633	This study
SHSC0638	fhl1∆+pSHSC050	MATα ade2∆::hisG his3∆200 leu2∆1 lys2∆202 met15∆0 trp1∆63 ura3-52 fhl1∆::CgHIS3/pSHSC050	SHSC0633	This study
SHSC0639	fhl1∆+pSHSC052	MATα ade2∆::hisG his3∆200 leu2∆1 lys2∆202 met15∆0 trp1∆63 ura3-52 fhl1∆::CgHIS3/pSHSC052	SHSC0633	This study

## Sheet: S2 Table
S2 Table. Primers used to construct stains and plasmids.
name	sequence (5' to 3')
RPS7A-HA-fw	ACAAATTGACTGGTAAGCAAATTGTTTTCGAAATTCCAAGTGAAACTCATGGCGAATTGGGTACCCAATC
RPS7A-HA-rv	AACAAAGTTGTTACTAACTAATAATAAAGATTTAGATATTATTATATTAACTACAGGAAACAGCTATGAC
RPS7B_int_242_fw	AAAGACCTTACCCCAAGGAGAAGAATCACAAACCCTTTTTTGTTATGAATGAACCAATTCAGTTACTAAC
eS7B_3UTR_158-227	CAATATGTATTCCAAAATGTCAAAACACCAATTAAAGCATCTCTATATTGACAGATACAAAATATATTTA
RPS7B_exon2_delta5	AACCAATTCAGTTACTAACTTTATTTCAACGCTGCTTGATTCTTATTGTTTAGGTAAAACGACGGCCAGT
RPS7B_exon2_delta3	TTATTTTCTTTAAGTATGACAAATGATGAGAATGATAGTTATCTCACTATTTACAGGAAACAGCTATGAC
eS7B_3UTR_insert_M13-fw	AAAAAGAAACATAGTTATGAGAATACAAAAGGAGGTTTCCAAAAAGTGGGCTTGTAAAACGACGGCCAGT
eS7B_3UTR_insert_M13-rv	AGATACAAAATATATTTAAGTATACATTCATAATTATTTTACTCGAATTAAAACAGGAAACAGCTATGAC
UPF1_delta5	ATGGTCGGTTCCGGTTCTCACACTCCTTATGATATATCAAACTCTCCATCTGAGTAAAACGACGGCCAGT
UPF1_delta3	TTATATTCCCAAATTGCTGAAGTCTTTTGACAATTCATGCTTTTGTTCTTCTCAGGAAACAGCTATGAC
UPF1_5UTR_101-82_fw	CTCTTGTCAGCCAACAAACG
UPF1_3UTR_71-52_rv	CTCATTTCACGGTTGAGCCG
EcoRI-E247_644-662	AAAGAATTCGGCGAATTGGGTACCGGGC
SalI-E247_781-763c	AAAAGTCGACATTCATAGATCTCTGCAGG
RPS7B_int_NotI_fw	TATTGCGGCCGCAACCAATTCAGTTACTAACTTTA
RPS7B_FLAG×3_junc_rv	GTCGGGCCCGGTACCCAAGTTGGTCTGGCTTGGAA
RPS7B_FLAG×3_fw	TTCCAAGCCAGACCAACTTGGGTACCGGGCCCGAC
RPS7B_FLAG×3_TAA_rv	TTATTTTCTTTAAGTATGACAAATGATGAGAATGATAGTTATCTCACTATTTAAGGTCGAGGGGGGGCCT
RPS7B_3UTR_XhoI_rv	AGACCTCGAGTTATTTTCTTTAAGTATGACAAATG
RPS7A_2exon_fw	TCTTGGATCCATCGACGTTGCTGGTGGTAAGAAGG
RPS7A_ORF_rv	ATTAGTCGACCTAATGAGTTTCACTTGGAATTTCG
RPS7B_2exon_fw	TATTGGATCCATTGATGTCACCGGTGGTAAGAAAG
RPS7B_ORF_rv	ATCTGTCGACTTAGTTGGTCTGGCTTGGAATTTCA
RPS7A_up-500_F	CATTGGGCCCAAACCCATACACAATGAACCT
RPS7A_up-R	GGAGCCCCGGGGTTGTTCGTGATGATCTTTCTTCC
RPS7B_up_ApaI_fw	ACTGGGCCCAAACACCTACTTATAGACACGACCAA
RPS7B_up_SmaI_rv	TCTCCCGGGTGGTCAGTTATGTGTCTAGTCTTTAG
RPS7A_up_mut_F	ATTGGGCCCAAACCCATACACAATGAACCTTATCACATGATATGGTATTAAAAAATGAAAAAAATTCATT
RPS7B_up_R	GGAGACCGTAGAAAATTGACTTTTTTTTTTTTTTT
RPS7B_up_mut2_F	GTCAATTTTCTACGGTCTCCCTTTAATATTGTTTTGCTTAATTTCAATATTTCGG
ADH1p_ApaI_F	CCAGGGCCCACTTTGAAGAGGAAACAGCAATAGGG
ADH1p_SmaI_R	CATCCCGGGAGTTGATTGTATGCTTGGTATAGC
RPS7A_3UTR_EcoRI	GGGGAATTCTTAATATAATAATATCTAAATCTTTA
RPS7A_dw_500_EagI	GGGCGGCCGACGATTTCAAAGTAAGTATAAAAAG
RPS7B_3UTR_EcoRI	CCCGAATTCATAGTGAGATAACTATCATTCTCATC
RPS7B_dw_500_EagI	AAACGGCCGCCTTTCCTTCAGATAAGTAATCCGC
FHL1_delta5	TCTAGCCGCTCAAAACAAAAACCCACTCATATCTATACAAATATAAGAATAAGGTAAAACGACGGCCAGT
FHL1_delta3	TGAAAAGATTTATGCTTCTACTTCGAATATGCTAATACTATTATCGAAATTTTCAGGAAACAGCTATGAC

## Sheet: S3 Table
S3 Table. Plasmid used to construct strains
Plasmid name	Genotype	Construction	Reference
Yeast plasmid
pSA144	CEN-ARS URA3 GPDpro::GFP::FLAG::HIS3::CYC1ter		Ito-Harashima, S., et al. 2007. Translation of the poly(A) tail plays crucial roles in nonstop mRNA surveillance via translation repression and protein destabilization by proteasome in yeast. Genes & Development 21: 519–524.
pRS314	CEN-ARS TRP1		Sikorski, R. S., and Hieter, P. 1989. A system of shuttle vectors and yeast host strains designed for efficient manipulation of DNA in Saccharomyces cerevisiae. Genetics 122: 19-27.
pRS316	CEN-ARS URA3		Sikorski, R. S., and Hieter, P. 1989. A system of shuttle vectors and yeast host strains designed for efficient manipulation of DNA in Saccharomyces cerevisiae. Genetics 122: 19-27.
pTYSC840	CEN-ARS URA3 3×HA		Hayashi, S., et. al. 2023. A non-canonical Puf3p-binding sequence regulates CAT5/COQ7 mRNA under both fermentable and respiratory conditions in budding yeast. PLoS One 18: e0295659.
pTYSC841	CEN-ARS URA3 MRPL16 5'-UTR::ORF-3×HA		Hayashi, S., et. al. 2023. A non-canonical Puf3p-binding sequence regulates CAT5/COQ7 mRNA under both fermentable and respiratory conditions in budding yeast. PLoS One 18: e0295659.
pTYSC842	CEN-ARS URA3 MRPL16 5'-UTR::ORF-3×HA-TGA::3' UTR		Hayashi, S., et. al. 2023. A non-canonical Puf3p-binding sequence regulates CAT5/COQ7 mRNA under both fermentable and respiratory conditions in budding yeast. PLoS One 18: e0295659.
pTYSC853	CEN-ARS URA3 MRPL16 5'-UTR::ORF-3×FLAG-TGA::3' UTR	A 150-bp EcoRI-SalI fragment of pTYSC842 was replaced with a 150 bp EcoRI-SalI fragment amplified from pTYE247 with EcoRI-E247_644-662 and SalI-E247_781-763c as primers, encoding a 3×FLAG tag.	This study
pSHSC010	CEN-ARS URA3 3×FLAG	A 150-bp EcoRI-SalI fragment encoding a 3×FLAG tag from pTYSC853 was inserted into pRS316.	This study
pSHSC018	CEN-ARS URA3 RPS7B 2nd exon-3×FLAG::RPS7B 3'-UTR	A 0.5-kb fragment containing the second exon of RPS7B was amplified from BY418 genomic DNA with RPS7B_int_NotI_fw and RPS7B_FLAG×3_junc_rv primers. In parallel, a 0.19 kb fragment containing 3×FLAG was amplified from pSHSC010 with RPS7B_FLAG×3_fw and RPS7B_FLAG×3_TAA_rv as primers. Then, those 0.5 kb and 0.19 kb PCR product were mixed and used as a template for amplifying a 0.66 kb NotI-XhoI frag…	This study
pSHSC045	CEN-ARS TRP1 GFP::FLAG::HIS3::CYC1ter	A 2.5-kbp XbaI-EagI fragment from pSA144 was inserted into the SpeI-EagI sites of pRS314.	This study
pSHSC046	CEN-ARS TRP1 RPS7Apro::GFP::FLAG::HIS3::CYC1ter	A 0.5-kbp ApaI-SmaI fragment of RPS7A upstream region amplified from BY418 genomic DNA with RPS7A_up-500_F and RPS7A_up-R primers was inserted into the same sites of pSHSC045.	This study
pSHSC047	CEN-ARS TRP1 RPS7Bpro::GFP::FLAG::HIS3::CYC1ter	A 0.5-kbp ApaI-SmaI fragment of RPS7B upstream region amplified from BY418 genomic DNA with RPS7B_up_ApaI_fw and RPS7B_up_SmaI_rv primers was inserted into the same sites of pSHSC045.	This study
pSHSC049	CEN-ARS TRP1 ADH1pro::GFP::FLAG::HIS3::CYC1ter	A 978-bp ApaI-SmaI fragment of ADH1 promoter amplifiedfred using ADH1p_ApaI_F and ADH1p_SmaI_R primers was inserted into the same sites of pSHSC045.	This study
pSHSC050	CEN-ARS TRP1 rps7a_mut_pro::GFP::FLAG::HIS3::CYC1ter	A 0.5-kbp ApaI-SmaI fragment of RPS7A upstream region without the Rap1p/Fhl1p binding site is amplified from pSHSC046 using RPS7A_up_mut_F and RPS7A_up-R primes. The resulted product was inserted into the same sites of pTYSC045.	This study
pSHSC052	CEN-ARS TRP1 rps7b_mut_pro::GFP::FLAG::HIS3::CYC1ter	A 0.19-kbp fragment of the RPS7B upstream region was amplified from BY418 genomic DNA using RPS7B_up_ApaI_fw and RPS7B_up_R primers. Simultaneously, a 0.33-kbp fragment of the RPS7B upstream region, containing deletions of the Rap1p/Fhl1p binding sites, was amplified from BY418 genomic DNA using RPS7B_up_mut2_F and RPS7B_up_SmaI_rv primers. Subsequently, the 0.19-kbp and 0.33-kbp PCR products wer…	This study
pSHSC056	CEN-ARS TRP1 ADH1_pro::GFP::FLAG::HIS3::RPS7Ater	A 0.5-kbp fragment of the RPS7A downstream region using RPS7A_3UTR_EcoRI and RPS7A_dw_500_EagI primers, was inserted into the same sites of pSHSC049.	This study
pSHSC057	CEN-ARS TRP1 ADH1_pro::GFP::FLAG::HIS3::RPS7Bter	A 0.5-kbp fragment of the RPS7B downstream region using RPS7B_3UTR_EcoRI and RPS7B_dw_500_EagI primers, was inserted into the same sites of pSHSC049.	This study
Bacterial plasmid
pGEM-3Zf(+)	ampR T7/SP6		Promega
pJJ282	ampR lacZ LEU2		Jones, J. S., and Prakash, L. 1990. Yeast Saccharomyces cerevisiae selectable markers in pUC18 polylinkers. Yeast 6: 363-366.
pTYE245	ampR ADH1 term::CgHIS3		Yoshihihisa, T., et al. 2003. Possibility of cytoplasmic pre-tRNA splicing: the yeast tRNA splicing endonuclease mainly localizes on the mitochondria. Mol Biol Cell 14: 3266-3279.
pTYE247	ampR T7/SP6 3×FLAG::ADH1 term::CgHIS3		Yoshihihisa, T., et al. 2003. Possibility of cytoplasmic pre-tRNA splicing: the yeast tRNA splicing endonuclease mainly localizes on the mitochondria. Mol Biol Cell 14: 3266-3279.
pTYE249	ampR T7/SP6 3×HA::ADH1 term::CgHIS3		Yoshihihisa, T., et al. 2003. Possibility of cytoplasmic pre-tRNA splicing: the yeast tRNA splicing endonuclease mainly localizes on the mitochondria. Mol Biol Cell 14: 3266-3279.
pSHE006	ampR T7/SP6 RPS7A 2nd exon	A 0.45-kb BamHI-SalI fragment containing the second exon of RPS7A amplified from BY418 genomic DNA with RPS7A_2exon_fw and RPS7A_ORF_rv as primers was inerted into the the same sites of pGEM-3Zf(+). For in vitro transcription of the antisense porbe, use SP6 polymerase.	This study
pSHE007	ampR T7/SP6 RPS7B 2nd exon	A 0.45-kb BamHI-SalI fragment containing the second exon of RPS7B amplified from BY418 genomic DNA with RPS7B_2exon_fw and RPS7B_ORF_rv as primers was inerted into the the same sites of pGEM-3Zf(+). For in vitro transcription of the antisense porbe, use SP6 polymerase.	This study

## Sheet: S4 Table
S4 Table. Primers used for RT-PCR.
name	sequence (5' to 3')
Related to Fig. 2
F1	TGTCCCAGTTCCAGCTTTGTCTG
R1	GTCGTGGTATTCACTCCAGAGCGATG
R2	GCCGTCTTGACTTCGGCGGCT
R3	CGATACAGACCGGTTCAGACAGGA
Related to Fig. 5
F1	TGTCCCAGTTCCAGCTTTGTCTG
R1	ACAAGCCCACTTTTTGGAAACCTCC
R2	CTAAATTAAATCAGAAGGCATCCGCAGC
R3	GCTCGATGCTTCTCTTTGCTTCAG
R4	CCCGAACCTCTTGATACCACGC
Related to Fig. 6
For RPS7A
F1	GCAATTCAAGTCCATCAGAGAAATCG
F2	TGGCTGACTATCGCCTGAAC
R1	ACCTTGTGGAAACCAGCCAA
For RPS7B
F3	ACTGACCAATGTCCTCTGTCCAA
R2	GGTACTGACCAAGGAGGCC
R3	CTTACCACCGGTGACATCAATTTCT
